# Supplementary material for: Measuring T-Cell Responses against SARS-CoV-2 Is of Utility for Disease and Vaccination Management
Source: J Clin Med. 2022 Aug 30;11(17):5103. doi: 10.3390/jcm11175103 (PMC9457376; doi:10.3390/jcm11175103)
Supplement: Supplementary file 1 [file jcm-11-05103-s001.zip]

Archive with 1 entries (1 files):
- jcm-1859629-supplementary.pdf
